# Supplementary material for: Pre- and peri-implantation Zika virus infection impairs fetal development by targeting trophectoderm cells
Source: Nat Commun. 2019 Sep 13;10:4155. doi: 10.1038/s41467-019-12063-2 (PMC6744420; doi:10.1038/s41467-019-12063-2)
Supplement: Supplementary file 6 — Source Data [file 41467_2019_12063_MOESM6_ESM.xlsx]

## Sheet: Fig1c
Fig1c left										Fig1c right
		ZIKV+% of all cells in the field (%ZIKV+CDX2+/DAPI+ or %ZIKV+CDX2-/DAPI+)										cleaved Caspase3+% of all cells in the field (%CAS+CDX2+/DAPI+ or %CAS+CDX2-/DAPI+)
		infection condition	MOCK		ZIKV (2E+4)		ZIKV (6E+4)					infection condition	MOCK		ZIKV (2E+4)		ZIKV (6E+4)
		CDX staining	CDX+	CDX-	CDX+	CDX-	CDX+	CDX-				CDX staining	CDX+	CDX-	CDX+	CDX-	CDX+	CDX-
			0	0	0.0985915	0	0.613636	0					0	0	0.014	0.141	0.159091	0.0227273
			0	0	0.0212766	0	0.625	0.1875					0.0420168	0	0	0.106	0.175	0.15
			0	0	0.0714286	0	0.507692	0.353846					0	0	0	0.057	0.0769231	0.0615385
					0.0612245	0									0	0.061
					0.09375	0									0.031	0.109
		average	0	0	0.0692542	0	0.58211	0.180449				average	0.0140056	0	0.009	0.0948	0.137005	0.0780886
		stdv	0	0	0.0309507	0	0.0646972	0.177028				stdv	0.0242584	0	0.0137113	0.0354711	0.0526367	0.0652305
p(green vs red)	0.00747269									p(green vs red)	0.766386
p(green vs red)	0.00409231									p(green vs red)	0.0388036
p(green vs red)	0.0458736									p(green vs red)	0.293098

## Sheet: Fig2a
Fig2a
		FPKM				log10(FPKM)
		MOCK	ZIKV			MOCK	ZIKV
		0.817532	836.572			-0.0874952	2.9225
		0.233061	1240.98			-0.63253	3.09376
		1.92053	1621.45			0.283421	3.2099
		2.09182	357.964			0.320524	2.55384
		1.10066	1364.87			0.0416532	3.13509
			681.714				2.8336
			264.086				2.42175
	average	1.23272	909.662		average	-0.0148854	2.88149
	stdv	0.774641	516.732		stdv	0.384526	0.299979
	p	0.0031

## Sheet: Fig2c
Fig2c										Raw Ct value and calculation
		2^deltaCt				log10 (2^deltaCt)
		MOCK	ZIKV			MOCK	ZIKV					b-actin	ZIKV	delta Ct	fold change
		0.270744	3.75809			-0.567442	0.574967			blastocyst	label	Ct	Ct	zikv - actb	2^-delta Ct	Log(10) AVG
		0.133509	3.98616			-0.87449	0.600555			G3	MOCK1	40.345	42.23	1.885	0.270744	-0.567442
		0.0614257	3.24901			-1.21165	0.511751			H1	MOCK2	38.07	40.975	2.905	0.133508	-0.874492
		0.153359	3.70635			-0.81429	0.568947			H2	MOCK3	39.46	43.485	4.025	0.0614263	-1.21165
		0.112657	2.51403			-0.94824	0.40037			H3	MOCK4	37.78	40.485	2.705	0.153361	-0.814286
			2.88786				0.460576			H4	MOCK5	38.36	41.51	3.15	0.112656	-0.948244
			1.99308				0.299525
	average	0.146339	3.15637		average	-0.883222	0.488099			G4	ZIKV1	24.88	22.97	-1.91	3.75809	0.574967
	stdv	0.0775164	0.730254		stdv	0.232722	0.109012			G5	ZIKV2	25.6	23.605	-1.995	3.98616	0.600555
	p		8.94748e-06							G6	ZIKV3	25.54	23.84	-1.7	3.24901	0.511751
										H5	ZIKV4	25.48	23.59	-1.89	3.70635	0.568947
										H6	ZIKV5	27.79	26.46	-1.33	2.51403	0.40037
										H7	ZIKV6	16.91	15.38	-1.53	2.88786	0.460576
										H8	ZIKV7	28.77	27.775	-0.995	1.99308	0.299525

## Sheet: Fig3c
Fig3c
	% of ZIKV in KRT7+ cells	Mock-D4	ZIKA-D4
	rep1	0.00533106	82.5848
	rep2	0.00493437	79.9517
	rep3	0.0104292	83.8824
	average	0.0068982	82.1396
	stdev	0.00306433	2.00279
	t-test	2.35403e-07

## Sheet: Fig3d
Fig3d
		standard reference			sample
		0604	0604/10	0604/100	MOCK	ZIKV
	Ct value	21.6	24.33	28.01	43.01	17.98
		21.65	24.5	28.13	44.52	18.04
		21.54	24.56	28.04		18.08
		3.14595e-07	4.74177e-08	3.69956e-09	1.12902e-13	3.86795e-06
		3.03879e-07	4.21468e-08	3.40429e-09	3.9641e-14	3.71038e-06
		3.27955e-07	4.043e-08	3.62342e-09		3.60892e-06
	ave	3.15476e-07	4.33315e-08	3.57576e-09	7.62713e-14	3.72909e-06
	stdv	1.20621e-08	3.64137e-09	1.53298e-10	5.1803e-14	1.30521e-07
	viral concentration (X10E+5 viral particle per mL)	1	0.137353	0.0113345	2.41766e-07	11.8205
	stdv	0.0382922	0.0115599	0.00048666	1.64454e-07	0.414353
					T-test	3.90603e-05

## Sheet: Fig3e
Fig3e
	MOI			1e-07	1e-06	1e-05	0.0001	0.001	0.01	0.1	1	10
	ZIKV Ct	repeat sample 1	repeat well A	UD	UD	UD	UD	23.63	19.3	20.55	21.97	21.4
			repeat well B	UD	UD	UD	UD	23.58	19.28	20.51	21.97	21.39
		repeat sample 2	repeat well A	UD	UD	UD	27.74	26.3	20.11	21.13	24.21	23.62
			repeat well B	UD	UD	UD	27.74	26.27	20.12	21.09	24.18	23.6
		repeat sample 3	repeat well A	UD	UD	UD	28.07	24.19	19.61	20.92	22.92	22.03
			repeat well B	UD	UD	UD	28.05	24.2	19.58	20.85	22.92	22.03
	ACTB Ct	repeat sample 1	repeat well A	27.84	28.54	29.17	28.22	25.93	23.15	24.65	26.86	27.96
			repeat well B	27.73	28.04	29.22	28.27	25.95	22.97	24.16	27.09	27.94
		repeat sample 2	repeat well A	28.38	30.08	28.23	26.77	28.11	23.47	25.18	28.08	30.22
			repeat well B	28.39	30.01	28.29	26.78	28.23	23.39	24.82	28.2	29.24
		repeat sample 3	repeat well A	28.14	29.01	28.72	26.93	26.61	23.28	25.11	27.95	28.63
			repeat well B	28.24	28.94	28.84	27	26.63	23.18	24.67	28.05	28.62
	2^-deltaCt	repeat sample 1	repeat well A	0	0	0	0	4.92458	14.42	17.1484	29.6508	94.3532
			repeat well B	0	0	0	0	5.16941	12.9063	12.5533	34.7755	93.7015
		repeat sample 2	repeat well A	0	0	0	0.510506	3.50642	10.2674	16.5642	14.6213	97.0059
			repeat well B	0	0	0	0.514057	3.89062	9.64646	13.2691	16.2234	49.8665
		repeat sample 3	repeat well A	0	0	0	0.45376	5.35171	12.7286	18.2522	32.6724	97.0059
			repeat well B	0	0	0	0.482968	5.38893	12.1257	14.1232	35.0174	96.3358
	average			0	0	0	0.326882	4.70528	12.0157	15.3184	27.1601	88.0448
	stdv			0	0	0	0.254133	0.806188	1.77561	2.31438	9.30757	18.7548

## Sheet: Fig3f
Fig3f
		#plaque of infection				IFU
	MOI	wellA	wellB	wellC	dilute	wellA	wellB	wellC	ave	stdv
	MOCK	0	0	0	10	0	0	0	0	0
	1/10M	0	0	0	10	0	0	0	0	0
	1/1M	0	0	0	10	0	0	0	0	0
	1/100k	0	1	0	10	0	66.6667	0	22.2222	38.49
	1/10k	38	28	50	100	25333.3	18666.7	33333.3	25777.8	7343.43
	0.001	41	75	64	1000	273333	500000	426667	400000	115662
	0.01	23	29	25	10000	1.53333e+06	1.93333e+06	1.66667e+06	1.71111e+06	203670
	0.1	33	29	32	10000	2200000	1.93333e+06	2.13333e+06	2.08889e+06	138778
	1	135	100	149	10000	9000000	6.66667e+06	9.93333e+06	8.53333e+06	1.68259e+06
	10	158	140	187	10000	1.05333e+07	9.33333e+06	1.24667e+07	1.07778e+07	1.5809e+06

## Sheet: Fig3h
Fig3h
	% ZIKV	MOCK	low dose ZIKV (MOI=0.001)	high dose ZIKV (MOI=1)
	rep1	0	16.8316	56.8874
	rep2	0.00559237	22.9517	57.9993
	rep3	0.0083197	15.4943	52.5831
	average	0.00463736	18.4259	55.8233
	stdv	0.00424127	3.97611	2.86058
	p value		0.00130855	4.57173e-06

## Sheet: Fig3i
Fig3i
	% CAS3	MOCK	low dose ZIKV (MOI=0.001)	high dose ZIKV (MOI=1)
	rep1	9.76749	10.9862	43.1988
	rep2	10.1613	13.2054	52.8176
	rep3	5.90976	14.7561	47.5134
	average	8.61286	12.9826	47.8432
	stdv	2.34923	1.89481	4.81786
	p value		0.0662207	0.000223

## Sheet: Fig3j
Fig3j
	Total cell number	MOCK	low dose ZIKV (MOI=0.001)	high dose ZIKV (MOI=1)
	rep1	37461	39313	13924
	rep2	35763	38825	13895
	rep3	36059	35897	13472
	average	36427.7	38011.7	13763.7
	stdv	907.049	1847.54	253.007
	p value		0.253387	1.97925e-06

[truncated: 22 more sheets: Fig3k, Fig3l, Fig3m, Fig3o, Fig3p, Fig3s, Fig3t, Fig4b, Fig4d, Fig4f, Fig4g, Fig4h, Fig4j, Fig4m, Fig4n, FigS1c, FigS1f, FigS1g, FigS2b, FigS2c …]
